# Supplementary material for: The Latest Trend in Buttock Aesthetics: Brazilian Buttock Lift Reversal and Buttock Reduction
Source: Aesthet Surg J Open Forum. 2025 Mar 4;7:ojaf014. doi: 10.1093/asjof/ojaf014 (PMC12209810; doi:10.1093/asjof/ojaf014)
Supplement: ojaf014_Supplementary_Data [file ojaf014_Supplementary_Data.zip]

Archive with 6 entries (6 files):
- Supplementary Figure 1.docx
- Supplementary Figure 2.docx
- Supplementary Figure 3.docx
- Supplementary Figure 4.docx
- Supplementary Figure 5.docx
- Supplementary Figure 6.docx
